# Supplementary material for: Native putA Overexpression in Synechocystis sp. PCC 6803 Significantly Enhances Polyhydroxybutyrate Production, Further Augmented by the adc1 Knockout Under Prolonged Nitrogen Deprivation
Source: Int J Mol Sci. 2025 Aug 13;26(16):7815. doi: 10.3390/ijms26167815 (PMC12386471; doi:10.3390/ijms26167815)
Supplement: Supplementary file 1 [file ijms-26-07815-s001.zip]

Archive with 1 entries (1 files):
- ijms-3768974-supplementary.pdf
